# Supplementary material for: The Entomopathogenic Fungus Metarhizium anisopliae Affects Feeding Preference of Sogatella furcifera and Its Potential Targets’ Identification
Source: J Fungi (Basel). 2022 May 15;8(5):506. doi: 10.3390/jof8050506 (PMC9147605; doi:10.3390/jof8050506)
Supplement: Supplementary file 1 [file jof-08-00506-s001.zip]

Archive with 1 entries (1 files):
- jof-1719784-supplementary.pdf
